# Supplementary material for: Charge-Based Separation of Micro- and Nanoparticles
Source: Micromachines (Basel). 2020 Nov 18;11(11):1014. doi: 10.3390/mi11111014 (PMC7702211; doi:10.3390/mi11111014)
Supplement: Supplementary file 1 [file micromachines-11-01014-s001.zip]

Archive with 9 entries (9 files):
- Supplementary Information.docx
- Video 1 - Sorting - Sulphate2 (red) – Carbox2 (green) - 100 Hz.mp4
- Video 2 - Sorting - Red 250 nm - Green 160 nm -- 0 Vpp then 1000 Vpp - 1000 Hz.mp4
- Video 3 - Trajectory - 4um3 particle under pressure driven flow.mp4
- Video 4 - Trajectory - 4um3 particle under pressure driven flow and 50 Hz AC signal.mp4
- Video 5 - Trajectory - 4um3 particle under pressure driven flow and 10 Hz AC signal.mp4
- Video 6 - Trajectory - 4um3 particle under pressure driven flow and 2 Hz AC signal.mp4
- Video 7 - Trajectory - 1um1 particles under 100 Hz AC signal (no pressure driven flow).mp4
- Video 8 - Oscillation - 2um particles - 100Hz (red) 500Hz (green) 5000Hz (magenta) - no pressure driven flow.mp4
